# Supplementary material for: Morphometric and Enzymatic Changes in Gills of Rainbow Trout After Exposure to Suboptimal Low Temperature
Source: Curr Issues Mol Biol. 2025 Jun 13;47(6):457. doi: 10.3390/cimb47060457 (PMC12192130; doi:10.3390/cimb47060457)
Supplement: Supplementary file 1 [file cimb-47-00457-s001.zip]

Archive with 1 entries (1 files):
- cimb-3660823-supplementary.xlsx
