# Supplementary material for: Morphometric and Enzymatic Changes in Gills of Rainbow Trout After Exposure to Suboptimal Low Temperature
Source: Curr Issues Mol Biol. 2025 Jun 13;47(6):457. doi: 10.3390/cimb47060457 (PMC12192130; doi:10.3390/cimb47060457)
Supplement: Supplementary file 1 [file cimb-47-00457-s001.zip › cimb-3660823-supplementary.xlsx]

## Sheet: enzyme activities
Results-Enzymes
		MDH	MDH		PK	PK		LDH	LDH		Caspase	Caspase		H+/ATPase	H+/ATPase		Na+/K+Atpase	Na+/K+Atpase					Carbonic Anhydrase
Temp	sample no.	µmol/min/g tissue	µmol/min/g protein		µmol/min/g tissue	µmol/min/g protein		µmol/min/g tissue	µmol/min/g protein		µmol/min/g tissue	µmol/min/g protein		µmol/min/g tissue	µmol/min/g protein		µmol/min/g tissue	µmol/min/g protein		µmol/min/g tissue	µmol/min/g protein		µmol/min/g tissue	µmol/min/g protein
9°C	1	0.21273	7.50689		0.641186	2.65384		4.10779	144.957		0.0029962	0.105731		0.65377	0.105731		0.0377521	1.33221		0.0641186	2.26264		0.0641186	2.26264
9°C	2	0.333946	14.4507		1.27585	7.8738		4.24497	183.691		0.0453824	1.96382		0.698718	1.96382		0.0295414	1.27833		0	0		0	0
9°C	3	0.285273	2.9572		2.89077	3.16749		7.23643	75.0143		0.0621261	0.644012		1.02318	0.644012		0.0551528	0.571725		0.197789	2.05032		0.197789	2.05032
9°C	4	0.191237	4.47898		2.01709	5.0975		6.38594	149.566		0.0346047	0.810482		0.930685	0.810482		0.0341494	0.799817		0.33603	7.8702		0.33603	7.8702
9°C	5	0.289034	13.0526		1.39798	9.27001		5.38842	243.338		0.0271338	1.22535		0.915471	1.22535		0.0460095	2.07776		0.0931988	4.2088		0.0931988	4.2088
9°C	6	0.470875	5.17339		5.51051	6.82328		9.35387	102.769		0.0534507	0.58725		2.43073	0.58725		0.194713	2.13927		0.417424	4.58614		0.417424	4.58614
9°C	7	0.290703	8.078		2.92641	10.1424		6.68618	185.794		0.0439285	1.22068		1.01552	1.22068		0.0600787	1.66945		0.189926	5.27763		0.189926	5.27763
9°C	8	0.145444	5.019		1.43547	6.16464		0.15651			0.0436332	1.5057		0.50273	1.5057		0.0331992	1.14564		0	0		0	0
9°C	9	0.209761	4.51282		0.133019	3.192		6.67654	143.64		0	0		0.917832	0.841156		0.0567889	1.22176		0.258876	5.56948		0.258876	5.56948
9°C	10	0	0		0.24313	5.45671		7.73838	158.79		0.0744586	1.52788		1.30683	1.52788		0.0820565	1.68378		0.13828	2.83749		0.13828	2.83749
9°C	11	0.337494	10.0042		0.0281245	3.66821		5.52647	163.819		0.0416243	1.23385		1.03048	1.23385		0.0708738	2.10089		0.226121	6.70283		0.226121	6.70283
9°C	12	0.172561	3.20182		0.172561	3.84219		7.18284	133.276		0.0362377	0.672383		1.43225	0.672383		0.0854175	1.5849		0.329591	6.11548		0.329591	6.11548
		MDH	MDH		PK	PK		LDH	LDH		Caspase	Caspase		H+/ATPase	H+/ATPase		Na+/K+Atpase	Na+/K+Atpase					Carbonic Anhydrase
Temp	sample no.	µmol/min/g tissue	µmol/min/g protein		µmol/min/g tissue	µmol/min/g protein		µmol/min/g tissue	µmol/min/g protein		µmol/min/g tissue	µmol/min/g protein		µmol/min/g tissue	µmol/min/g protein		µmol/min/g tissue	µmol/min/g protein		µmol/min/g tissue	µmol/min/g protein		µmol/min/g tissue	µmol/min/g protein
3°C	1	1.81489	8.42594		4.76593	22.1267		16.939	78.6421		0.159356	0.739839		0.517907	0.739839		0.314285	1.45913		0.209524	0.972751		0.604963	2.80865
3°C	2	0.644372	10.1056		1.41762	22.2324		7.21697	113.183		0.0984132	1.54341		0	1.54341		0.249548	3.91364		0.429972	6.74322		0.0890405	1.39642
3°C	3	1.64211	14.4744		2.3576	20.781		13.8758	122.308		0.10791	0.951172		0.387069	0.951172		0.450407	3.97011		0.0586468	0.516941		0.783521	6.90634
3°C	4	1.12898	12.6458		1.27094	14.236		8.11241	90.868		0.0811241	0.90868		0.281906	0.90868		0.393452	4.4071		0	0		0.283934	3.18038
3°C	5	1.19186	9.07823		1.77343	13.508		8.48663	64.6413		0.0473872	0.360942		0.224012	0.360942		0.342481	2.60862		0.446589	3.4016		0	0
3°C	6	1.451	11.3643		1.98812	15.571		9.12289	71.4506		0.0384797	0.301373		0.139489	0.301373		0.274168	2.14729		0.101009	0.791105		0.564368	4.42014
3°C	7	2.34001	9.9469		3.22948	13.7279		14.9706	63.6369		0.131369	0.558423		0.45158	0.558423		0.738949	3.14113		0.169685	0.721296		0.470738	2.00101
3°C	8	0.901276	6.7241		1.74414	13.0124		10.0309	74.8367		0.0617541	0.460725		0.653425	0.460725		0.39556	2.95113		0.110156	0.821834		0.462321	3.44921
3°C	9	1.14567	12.3187		2.00787	21.5895		6.46652	69.531		0.0720471	0.774683		0.175393	0.774683		0.127559	1.37157		0.0259842	0.279394		0	0
3°C	10	1.50985	12.2695		2.54181	20.6555		8.06868	65.5684		0.0734146	0.596588		0.263877	0.596588		0.284655	2.31319		0.030474	0.24764		0.236866	1.92484
3°C	11	0.877889	23.1961		0.579163	15.303		6.27325	165.755		0.0987626	2.60956		0.199354	2.60956		0.27434	7.24878		0.0731575	1.93301		1.06932	28.2541
3°C	12	0.965748	27.3307		0.738855	20.9096		6.0272	170.57		0.100065	2.83186		0.0453785	2.83186		0.244346	6.915		0.0744673	2.10743		0.880809	24.9269
3°C	13	1.04687	32.5984		0.672987	20.9561		5.95909	185.56		0.0793779	2.47174		0.0224329	2.47174		0.258841	8.06004		0.00575202	0.179112		0.156455	4.87184
3°C	14	0.995483	19.4966		0.627833	12.2961		6.66861	130.605		0.0384619	0.753277		0.12896	0.753277		0.390275	7.64355		0.0871048	1.70595		0.809961	15.8631
3°C	15	1.23021	21.7924		0.784791	13.9021		8.29334	146.911		0.0452492	0.80156		0.074237	0.80156		0.305432	5.41053		0.636317	11.2719		0.0509054	0.901755
3°C	16	0.504063	10.6871		0.733637	15.5545		5.8641	124.33		0.0519035	1.10046		0.110794	1.10046		0.173677	3.6823		0.434193	9.20574		0.0928275	1.96812

## Sheet: morphometry
Length secondary lamelles
	1.8°C	1.8°C	1.8°C	1.8°C	1.8°C	1.8°C	1.8°C	1.8°C	1.8°C		9°C	9°C	9°C	9°C	9°C	9°C	9°C
Measurement no.	fish 1	fish 2	fish 3	fish 4	fish 5	fish 6	fish 7	fish 8	fish 9		fish 1	fish 2	fish 3	fish 4	fish 5	fish 6	fish 7
1	308.612	306.091	343.641	272.883	270.923	325.813	368.307	295.553	303.399		213.444	248.441	330.93	223.013	308.24	213.453	273.191
2	249.339	294.939	275.811	247.513	244.493	309.657	300.954	299.562	313.94		234.638	286.851	246.71	303.123	273.716	220.959	288.792
3	264.296	295.654	285.296	250.3	244.521	284.101	325.513	329.632	296.847		244.797	297.938	257.823	313.366	274.957	253.579	283.203
4	251.517	278.735	320.43	261.339	252.362	297.373	320.31	342.529	274.725		221.621	236.13	251.73	301.374	275.814	251.324	269.923
5	295.808	275.04	360.218	242.979	248.873	291.789	286.008	320.572	295.558		231.106	282.775	216.423	285.12	326.217	265.579	252.456
6	285.933	273.936	211.99	265.922	255.553	293.364	341.574	308.216	300.093		250.725	247.576	230.97	287.558	318.564	249.882	239.129
7	278.718	322.594	238.129	234.978	235.035	337.914	320.875	316.339	286.662		209.786	273.82	228.348	321.668	309.714	281.243	299.955
8	284.29	268.078	267.644	232.065	256.271	337.938	302.504	253.527	251.742		205.892	330.228	245.994	283.49	299.827	286.983	248.303
9	257.859	283.85	209.341	279.695	243.537	368.911	347.526	259.383	263.865		354.665	293.97	248.971	247.848	274.594	279.829	292.416
10	249.265	272.157	258.489	254.618	334.365	325.547	297.437	246.71	234.345		363.827	303.228	268.239	259.619	253.425	280.691	261.32
11	278.778	272.148	282.135	252.981	281.64	318.487	333.885	209.243	213.672		404.736	299.822	309.721	242.176	295.615	248.362	256.785
12	294.608	317.166	269.764	256.978	259.431	362.339	312.256	258.272	254.241		269.796	265.113	281.709	252.789	309.729	241.483	293.637
13	281.799	287.612	280.094	290.352	249.763	288.182	272.967	220.661	254.315		311.595	262.015	254.862	253.714	284.468	263.737	285.012
14	247.509	265.325	228.88	312.825	245.376	298.569	269.106	283.116	334.602		333.317	287.748	248.205	216.252	262.99	238.354	321.865
15	232.113	249.406	257.21	320.407	351.236	267.487	309.183	264.99	340.539		276.938	273.498	253.294	279.3	305.834	279.151	268.21
16	225.844	242.712	263.441	303.725	351.236	308.232	323.726	261.36	317.906		267.096	295.452	206.16	330.915	237.839	238.983	304.822
17	268.407	207.053	252.097	309.264	312.137	283.199	300.979	341.362	305.173		233.61	252.938	244.767	328.25	251.403	202.639	286.034
18	250.915	272.877	276.808	265.635	253.426	282.861	319.308	243.465	285.201		239.885	302.844	222.291	341.498	248.676	253.785	261.803
19	237.055	273.95	270.198	275.16	243.494	296.226	259.358	283.875	274.524		262.101	279.474	225.492	344.138	211.842	259.827	246.995
20	261.928	273.132	262.966	278.656	304.933	294.408	316.522	280.203	342.651		266.668	287.966	283.233	332.118	243.48	212.481	304.361
Distance between secondary Lamelles
	1.8°C	1.8°C	1.8°C	1.8°C	1.8°C	1.8°C	1.8°C	1.8°C	1.8°C		9°C	9°C	9°C	9°C	9°C	9°C	9°C
Measurement no.	fish 1	fish 2	fish 3	fish 4	fish 5	fish 6	fish 7	fish 8	fish 9		fish 1	fish 2	fish 3	fish 4	fish 5	fish 6	fish 7
1	33.0611	34.4799	27.258	33.9975	21.5603	26.6232	30.4929	30.4929	27.1726		29.3236	23.8387	29.2809	24.6046	26.4057	29.7676	26.5762
2	36.3703	30.7773	25.5471	31.7353	28.2948	24.5784	31.7629	31.7629	30.9107		28.5237	22.8963	27.8815	23.3429	25.4162	30.3487	27.0873
3	35.3788	34.443	26.5964	32.657	30.9957	27.6419	34.9573	34.9573	29.9262		29.9621	23.8747	28.5279	21.9466	32.3587	30.5147	25.5845
4	34.0562	28.3237	26.6772	32.2656	33.5731	23.8437	30.9214	30.9214	31.022		26.343	17.7492	28.8727	23.1718	31.064	28.8889	27.8989
5	29.4791	30.6117	28.719	28.5026	27.6799	22.2278	36.2854	36.2854	27.6198		32.79	20.3656	27.3677	23.0648	32.2739	27.1423	29.7243
6	33.769	27.2116	26.4971	30.1126	25.7788	27.2904	38.9338	38.9338	27.7683		32.0619	16.6511	29.0319	25.9854	29.5701	23.7171	29.0448
7	36.2328	64.2513	29.7676	32.8463	30.2539	26.4448	28.8727	28.8727	31.7896		35.7753	18.337	29.7948	23.052	33.4122	31.147	27.7811
8	34.45	35.1472	25.0067	32.8408	34.4878	26.3511	35.0126	35.0126	31.7982		30.0141	16.2994	27.2534	28.5994	35.0445	29.4736	24.6117
9	39.751	35.3651	24.9755	33.7618	31.7477	26.884	33.6532	33.6532	31.2948		24.5959	17.5458	27.5493	29.8705	27.2737	28.8004	29.708
10	33.8468	34.7786	25.6186	29.8219	29.2783	26.5717	32.9006	32.9006	27.8325		25.8999	17.9661	27.0574	27.3323	22.624	29.6862	30.3633
11	37.2885	34.2095	26.4092	29.8675	30.2489	26.4489	36.3927	36.3927	30.2539		30.0571	26.4301	27.0574	27.6924	26.2771	26.6626	25.7442
12	35.6742	40.0641	29.1723	28.7225	31.5786	28.177	38.7492	38.7492	29.265		26.2407	26.2243	28.5355	28.2233	27.5015	30.207	26.728
13	36.8725	32.5652	27.7205	30.8038	30.1006	27.0177	32.167	32.167	30.6305		27.6575	22.8916	27.167	27.8628	30.3349	27.8449	23.9406
14	25.0468	34.9789	30.5851	29.4206	37.0941	26.8214	30.9751	30.9751	28.2852		27.9437	24.788	26.0943	26.3384	35.6424	30.1589	25.3432
15	33.4287	30.6926	26.8299	29.5662	33.2854	24.4325	31.7019	31.7019	27.089		30.9252	26.7456	27.2273	29.7699	29.6042	28.1082	28.2766
16	34.9573	27.7367	27.7521	28.7056	29.4267	27.974	32.4041	32.4041	30.9214		31.6229	23.7901	25.184	25.7442	31.7027	30.3792	28.5731
17	31.5825	38.0688	28.9429	34.6313	33.5271	28.9749	36.4965	36.4965	32.167		30.7049	27.7273	22.5646	29.5719	29.1889	29.6042	29.556
18	36.6008	32.9419	31.1759	28.009	29.5529	27.1739			27.521		31.3269	24.5805	23.2847	29.5045	32.8084	31.2069	25.5634
19	33.0574	28.0436	28.8889	23.9794	27.4264	28.1594			30.1488		35.8575	25.4585	23.3699	27.3264	29.7442	27.7133	26.2048
20			30.4627		24.9693	27.8522			27.0028		30.6576	25.1541	25.3092	28.5614	28.8969	34.1728	25.7598
Width of secondary lamellae
	1.8°C	1.8°C	1.8°C	1.8°C	1.8°C	1.8°C	1.8°C	1.8°C	1.8°C		9°C	9°C	9°C	9°C	9°C	9°C	9°C
Measurement no.	fish 1	fish 2	fish 3	fish 4	fish 5	fish 6	fish 7	fish 8	fish 9		fish 1	fish 2	fish 3	fish 4	fish 5	fish 6	fish 7
1	26.799	18.7496	16.4757	15.3773	17.6854	17.6219	17.8468	17.5783	21.638		19.9058	13.4992	19.1338	12.1962	20.1651	11.4721	11.4244
2	21.458	19.8122	18.5081	12.9557	16.1388	20.6597	15.0036	17.5846	21.1235		18.4631	19.0312	18.6688	10.8813	14.2874	10.7389	11.9871
3	16.83	17.6816	15.3132	10.7192	18.9575	13.6681	13.984	16.1959	18.4221		17.2198	14.7172	13.7167	12.9759	14.0191	12.126	8.77359
4	17.2312	25.4249	16.4796	11.5357	14.782	17.2312	14.6064	19.068	22.1343		14.1642	11.6929	13.2426	9.4501	14.7901	13.4285	9.93494
5	15.3821	17.1193	18.5843	13.009	16.0413	18.011	13.843	19.026	19.5299		13.4947	12.1406	11.6605	10.9456	18.8622	14.3229	9.82694
6	16.7653	25.8805	17.4252	12.1976	16.8808	17.4327	16.5462	18.6893	21.9633		13.2612	13.5898	15.5896	8.53989	14.6739	11.1086	9.17377
7	16.9194	23.2569	16.5517	11.5862	17.7407	20.4804	17.0116	15.9495	21.1383		18.3898	12.9569	18.3951	14.0859	18.7715	11.2827	8.20409
8	22.2465	25.8975	17.5709	12.2996	18.684	18.6477	15.0767	19.6639	18.7441		15.3123	10.691	12.0674	12.968	14.5596	16.4144	7.25978
9	21.0286	21.9156	14.8993	10.4295	19.9287	17.0735	13.9136	27.1333	18.2599		17.9452	11.4187	13.6807	11.2064	20.4322	15.9364	11.885
10	19.4626	25.69	14.5868	16.2107	17.8838	13.9549	13.7773	21.9081	20.5965		14.0018	20.1181	15.3337	14.6448	20.2784	13.5647	8.46261
11	18.4611	22.0425	15.5002	10.8501	16.2967	18.3762	14.8602	16.5377	17.9422		12.6011	16.6724	10.5457	8.58542	19.8122	13.2386	11.2933
12	18.8317	19.9394	18.2754	12.7928	14.6563	14.4465	14.7434	17.6093	18.4077		13.463	14.3172	15.5959	13.2881	20.8064	11.4517	7.6243
13	17.1139	21.3421	19.2089	13.4462	17.7576	18.6425	15.4183	21.3883	22.5647		11.4903	12.4203	11.5615	12.4964	20.5018	12.7432	7.98348
14	12.3669	23.384	18.9371	13.256	18.4637	15.8876	15.433	19.7449	16.8516		12.9864	9.89562	10.8193	11.8366	22.0699	10.9415	19.2735
15	14.9546	24.7043	22.1984	15.5389	17.8682	15.5664	15.056	19.8817	26.037		16.3405	11.7097	8.22855	14.0923	23.2903	12.1824	13.2324
16	13.1962	22.5509	23.3295	16.3307	17.6324	14.8676	22.0163	19.4197	24.7514		17.4332	11.7223	11.7782	13.4801	19.4762	16.4721	10.8586
17	14.9923	16.1784	10.486	17.3402	16.2296	14.8541	22.8054	18.1933	24.1321		17.9973	18.6642	13.6879	8.62406	21.2347	16.7559	12.7265
18	17.3547	22.2085	13.3381	9.33664	24.1383	17.2604	22.1041	15.2704	21.5673		16.3834	15.3283	15.8807	10.2023	20.7568	14.7701	17.2305
19	15.7361	18.7005	11.3368	17.9358	19.4408	19.2626	18.711	21.8435	25.9867		13.6311	13.5068	18.0699	12.4173	17.5153	17.741	16.0178
20	18.3724	18.0619	27.0788	18.9551	14.0183	19.7873	18.1109	16.4024	22.017		15.5413	16.6527	12.8142	13.8708	20.6223	15.0495	19.0958
capillaries/mm
	fish 1	fish 2	fish 3	fish 4	fish 5	fish 6	fish 7	fish 8	fish 9		fish 1	fish 2	fish 3	fish 4	fish 5	fish 6	fish 7
	1.8°C	1.8°C	1.8°C	1.8°C	1.8°C	1.8°C	1.8°C	1.8°C	1.8°C		9°C	9°C	9°C	9°C	9°C	9°C	9°C
Measurement no.	fish 1	fish 2	fish 3	fish 4	fish 5	fish 6	fish 7	fish 8	fish 9		fish 1	fish 2	fish 3	fish 4	fish 5	fish 6	fish 7
1	55.0305	62.1146	66.5571	61.2077	56.7311	68.2355	71.5042	63.577	53.9252		52.2224	49.5175	63.7376	53.6655	53.021	46.6419	59.7496
2	53.654	61.5648	47.3988	56.4744	63.3983	64.4763	68.991	70.6056	63.0042		63.1137	53.354	72.8022	49.0827	59.3456	50.6652	51.6994
3	62.9891	62.5589	49.1003	53.8312	68.931	73.8184	71.1258	60.6024	69.7621		49.4733	67.6414	57.9955	65.3584	51.7339	60.8445	64.7989
4	73.9033	56.6771	52.1334	57.3953	68.743	56.667	65.88	60.1974	65.5875		62.8979	65.735	63.0454	58.7772	63.8951	48.7121	72.1001
5	60.1062	51.2965	53.2509	64.1609	68.9468	60.9462	52.0135	56.0491	63.3088		49.2448	59.6775	59.2127	66.2601	55.5657	57.7237	58.3314
6	50.4739	51.9971	52.1039	69.3539	56.8143	62.4063	72.4355	71.9799	71.2114		53.1235	58.9548	65.8973	59.9387	51.9302	60.4308	55.4097
Muccus ccells/mm
	1.8°C	1.8°C	1.8°C	1.8°C	1.8°C	1.8°C	1.8°C	1.8°C	1.8°C		9°C	9°C	9°C	9°C	9°C	9°C	9°C
Measurement no.	fish 1	fish 2	fish 3	fish 4	fish 5	fish 6	fish 7	fish 8	fish 9		fish 1	fish 2	fish 3	fish 4	fish 5	fish 6	fish 7
1	6.87881	10.9614	11.7454	4.70829	6.30345	6.82355	20.4298	5.29808	4.49377		11.1905	19.807	15.9344	8.94425	7.57443	17.4907	8.53566
2	10.7308	12.313	10.5331	0	11.527	14.3281	5.74925	5.04326	9.69295		9.58081	13.3385	8.37362	3.77559	8.06911	8.4442	4.30829
3	3.70524	11.3743	11.3308	9.78749	12.5329	7.38184	22.3217	10.1004	6.34201		7.17697	10.4064	10.8741	7.68922	11.382	11.0626	5.59987
4	5.27881	13.3358	3.47556	9.56588	15.2762	7.08338	17.5108	15.0494	13.1175		4.28979	4.38234	15.7614	11.7554	4.38951	4.05934	6.21001
5	4.2933	9.61809	10.6502	5.34674	6.89468	13.5436	6.00113	5.43208	12.8167		4.0204	13.7717	12.6884	11.693	4.14234	8.88056	10.6057
6	8.41232	9.74946	16.032	10.6698	7.10178	20.6016	11.1439	5.14142	6.8374		10.6247	12.6332	5.06902	3.74617	5.77002	4.02872	8.52457
Chloride cells/mm
	1.8°C	1.8°C	1.8°C	1.8°C	1.8°C	1.8°C	1.8°C	1.8°C	1.8°C		9°C	9°C	9°C	9°C	9°C	9°C	9°C
Measurement no.	fish 1	fish 2	fish 3	fish 4	fish 5	fish 6	fish 7	fish 8	fish 9		fish 1	fish 2	fish 3	fish 4	fish 5	fish 6	fish 7
1	13.7576	18.269	11.7454	14.1249	6.30345	13.6471	15.3223	10.5962	8.98753		7.46035	14.8552	15.9344	13.4164	7.57443	11.6605	12.8035
2	7.15387	12.313	15.7996	10.2681	5.76349	14.3281	11.4985	15.1298	9.69295		9.58081	8.89233	4.18681	3.77559	16.1382	8.4442	4.30829
3	14.821	5.68717	15.1078	4.89375	18.7994	22.1455	11.1608	20.2008	6.34201		14.3539	10.4064	10.8741	15.3784	7.58798	5.53132	5.59987
4	5.27881	13.3358	17.3778	4.78294	15.2762	7.08338	17.5108	15.0494	19.6763		4.28979	17.5293	7.88068	3.91848	8.77902	12.178	6.21001
5	8.58661	9.61809	7.10011	16.0402	6.89468	27.0872	18.0034	10.8642	6.40837		8.04081	13.7717	16.9179	15.5906	12.427	8.88056	10.6057
6	8.41232	16.2491	16.032	10.6698	14.2036	20.6016	22.2878	15.4243	6.8374		15.9371	16.8442	10.138	7.49233	5.77002	16.1149	12.7869
Epithelial thickness
	1.8°C		1.8°C		1.8°C		1.8°C		1.8°C		1.8°C		1.8°C		1.8°C		1.8°C				9°C		9°C		9°C		9°C		9°C		9°C		9°C
	fish 1		fish 2		fish 3		fish 4		fish 5		fish 6		fish 7		fish 8		fish 9				fish 1		fish 2		fish 3		fish 4		fish 5		fish 6		fish 7
Measurement no.	Min	Max	Min	Max	Min	Max	Min	Max	Min	Max	Min	Max	Min	Max	Min	Max	Min	max			Min	Max	Min	Max	Min	Max	Min	Max	Min	Max	Min	Max	Min	Max
1	1.52206	3.42521	1.56633	3.18929	1.31969	3.2567	1.20661	3.23438	1.81385	3.18675	1.72285	3.23996	1.79489	3.23438	1.67554	3.30021	1.39522	3.24434		1	1.43784	3.17159	1.6489	3.17159	1.14332	3.18574	1.25082	3.20692	1.41812	3.17159	1.31969	3.20127	1.70763	3.19183
2	1.52732	3.49725	1.59055	3.32272	1.63051	3.2978	1.28259	3.56562	2.16925	3.24681	1.74143	3.28924	1.95883	3.27636	2.24935	3.36363	1.52339	3.29843		2	1.45484	3.25899	1.68511	3.23685	1.25082	3.2333	1.47919	3.23191	1.54825	3.17159	1.40816	3.23996	1.80269	3.19373
3	1.84024	3.57684	1.82597	3.34866	1.63051	3.33782	1.55992	3.63265	2.2269	3.34923	1.98128	3.30757	2.10146	3.35101	2.32584	3.42521	1.6489	3.46434		3	1.48629	3.29279	1.71352	3.2978	1.39668	3.24738	1.58929	3.23438	1.60064	3.32589	1.58929	3.29596	1.83041	3.26102
4	1.84024	3.7503	2.02643	3.34866	1.67909	3.39217	1.62429	3.7288	2.3474	3.48286	2.10818	3.37079	2.1196	3.42521	2.41741	3.43402	1.71232	3.48806		4	1.74492	3.42312	1.8663	3.32272	1.44621	3.28239	1.73103	3.23685	1.65378	3.35621	1.62429	3.36597	1.90048	3.41525
5	1.90258	3.91404	2.24758	3.38088	1.76667	3.43402	1.84899	3.73044	2.36782	3.59758	2.19779	3.41874	2.18219	3.48806	2.53835	3.46434	1.71352	3.5289		5	1.79432	3.42514	2.1572	3.35982	1.53259	3.29812	2.0648	3.29596	1.66469	3.36154	1.64522	3.40637	1.90365	3.42495
6	1.97519	3.93402	2.28664	3.48806	1.77688	3.45039	1.93613	3.77382	2.38057	3.75461	2.49199	3.49782	2.29102	3.53898	2.73882	3.49326	1.71352	3.60208		6	1.90258	3.47353	2.26895	3.41715	1.58929	3.31847	2.0967	3.36363	1.71232	3.3921	1.78588	3.40935	1.98229	3.42698
7	2.02941	4.12276	2.298	3.55655	1.86522	3.47651	2.18219	4.01101	2.42325	3.79932	2.61179	3.51793	2.3474	3.55148	2.86509	3.55376	1.77688	3.86908		7	1.92179	3.49034	2.27072	3.4299	1.6489	3.342	2.15625	3.37079	1.73103	3.42464	1.81385	3.46028	2.13184	3.43929
8	2.02941	4.18618	2.30852	3.55655	2.02643	3.54976	2.18219	4.08451	2.46276	3.80725	2.69215	3.53898	2.35932	3.55655	2.9235	3.55655	1.90365	3.93402		8	1.92883	3.49326	2.28398	3.48806	1.68866	3.36407	2.1572	3.42521	1.91209	3.49326	1.94126	3.49269	2.15999	3.60373
9	2.03043	4.24909	2.43073	3.61489	2.03043	3.57462	2.24219	4.08502	2.49599	3.81042	2.72405	3.54526	2.41075	3.69195	2.95362	3.61711	1.90365	3.93662		9	1.97005	3.50372	2.28398	3.56054	1.7621	3.41551	2.15999	3.43929	1.92883	3.55205	1.97519	3.50816	2.21511	3.6317
10	2.09283	4.31669	2.54387	3.74224	2.03043	3.68161	2.28664	4.21104	2.60095	3.95698	2.84258	3.57405	2.4216	3.74173	2.97259	3.69797	2.09283	3.99592		10	2.0967	3.54723	2.41075	3.60005	1.84677	3.41874	2.27694	3.55205	1.96701	3.55205	1.98534	3.65967	2.21511	3.66404
11	2.1572	4.37637	2.57533	3.79932	2.12619	3.93098	2.32241	4.37364	2.61179	3.97321	2.9235	3.63265	2.4365	3.74389	3.01489	3.80725	2.28506	4.05883		11	2.16469	3.60703	2.41329	3.61547	1.93613	3.4299	2.32584	3.55205	2.04521	3.55376	2.12714	3.87688	2.23052	3.68047
12	2.15835	4.37637	2.60253	3.80725	2.12714	3.97271	2.33364	4.37776	2.86021	4.00797	2.93789	3.67667	2.58237	3.93402	3.11338	3.80991	2.56924	4.18998		12	2.18219	3.71148	2.52567	3.66424	2.02941	3.45419	2.41329	3.62878	2.09283	3.64679	2.15999	3.88259	2.34651	3.72182
13	2.18955	4.44118	2.72405	3.87066	2.38057	4.08306	2.46682	4.39838	3.00759	4.18085	3.05465	3.68161	2.66665	4.05883	3.13779	3.94017	2.72779	4.37637		13	2.22056	3.77034	2.52726	3.7078	2.03043	3.51704	2.42737	3.67001	2.15625	3.6929	2.16462	3.89394	2.43073	3.75511
14	2.20876	4.56796	2.75347	3.95546	2.47417	4.09828	2.46764	4.45063	3.04939	4.35056	3.12048	3.70774	2.73882	4.05883	3.07044	3.94474	2.72994	4.4162		14	2.23413	3.77503	2.53753	3.69537	2.03043	3.54095	2.52567	3.73324	2.16462	3.9325	2.18682	3.93415	2.47417	3.80566
15	2.28398	4.75815	2.77383	4.18998	2.49922	4.11496	2.69215	4.52058	2.35932	4.37364	3.14039	3.72233	2.76292	4.06327	2.88469	3.95698	2.73166	4.44118		15	2.24422	3.74224	2.53994	3.74655	2.09956	3.55693	2.60019	3.80566	2.28664	3.93662	2.18955	3.99256	2.53753	3.8342
16	2.29102	5.09294	2.94817	4.23964	2.58776	4.33483	2.70407	4.80191	2.99954	4.40523	2.39319	3.83096	2.85456	4.06771	2.72779	4.07665	2.73216	4.44657		16	2.26895	3.78353	2.56594	3.98076	2.15625	3.6591	2.66437	3.89343	2.3474	4.05934	2.24935	4.05743	2.53753	3.97924
17	2.47417	5.21388	3.0289	4.25238	2.64845	4.36857	2.78176	4.8236	2.4365	4.49515	1.40099	3.92229	2.88259	4.31295	1.78588	4.17076	2.90967	4.56796		17	2.28309	3.81162	2.6033	4.00346	2.1572	3.67844	2.72779	4.06327	2.40993	4.31435	2.33877	4.0906	2.60095	4.06041
18	2.51768	5.25908	3.03486	4.54012	2.73584	4.36857	2.81695	4.87294	2.32241	4.62916	2.40657	3.98279	2.88817	4.94835	2.28309	4.24909	3.04412	4.57012		18	2.28398	3.87066	2.66437	4.03346	2.20876	3.83547	2.78613	4.24953	2.40993	4.32418	2.33966	4.12282	2.6378	4.34225
19	2.64921	5.32728	3.09264	4.57411	2.86864	4.8132	3.00823	4.9779	1.92883	4.65212	2.66437	4.04494	2.91728	5.32721	2.91798	4.69473	3.11978	4.6296		19	2.32584	3.9325	2.66665	4.1778	2.22056	4.1154	2.79114	4.50321	2.47658	4.38005	2.35418		2.67566	4.37637
20	2.72703	5.40116	3.1617	4.69175	2.91735	5.06161	3.06321	5.68515	2.42819	4.71224	2.62556	4.09289	2.91728	6.12116	2.41329	4.76323	3.12416	4.75815		20	2.41329	3.99744	2.79691		2.24219	4.15218	2.7933		2.47658		2.47417		2.72335
Length of primary lamelles
	1.8°C	1.8°C	1.8°C	1.8°C	1.8°C	1.8°C	1.8°C	1.8°C	1.8°C		9°C	9°C	9°C	9°C	9°C	9°C	9°C
Measurement no.	fish 1	fish 2	fish 3	fish 4	fish 5	fish 6	fish 7	fish 8	fish 9		fish 1	fish 2	fish 3	fish 4	fish 5	fish 6	fish 7
	4415.04	5424.6	4284.8	5289.58	5464.18	5859.88	6196.87	6684.65	4353.11		4725.23	5453.55	6084.68	5017.22	4504.65	4448.96	5491.92
	4249.27	5236.4	4359.12	5208.7	5367.84	5907.43	5742.93	5761.59	4514.27		4788.11	5906.39	6005.01	5607.79	4972.07	4980.12	5280.6
	4205.58	5507.27	4315.82	5453.77	6247.42	5237.11	6471.29	6706.99	4482.08		4272.51	5045.02	5615.15	4918.88	4570.52	4536.19	5625.69
	4637.82	4732.88	5271.19	4760.37	5547.14	5342.82	5845	4845.43	4526.57		4385.18	5921.5	5878.49	5224.52	5209.68	4922.89	5674
	5231.05	5081.77	5004.99	5380.67	5920.19	5991.42	5933.19	4872.5	4298.11		4363.6	5771.36	5805.89	5585.07	5413.91	4887.74	5798.4
	4864.33	5310.09	4998.97	5004.15	6318.57	4973.11	6684.65	5734.7	4502.69		4092.06	6149.96	5923.72	4941.81	4967.3	4697.88	6082.72
	3°C	3°C	3°C	3°C	3°C	3°C	3°C	3°C	3°C		9°C	9°C	9°C	9°C	9°C	9°C	9°C
Distance betwen 10 prim. Lamelles	K1	K2	K3	K4	K5	K6	K7	K8	K9		K11	K12	K13	K14	K15	K16	K17
B1	333.031	349.148	287.431	324.667	301.637	390.026	296.407	300.161	295.503		323.766	356.267	340.842	321.981	389.528	334.168	354.278
B2	338.524	341.855	285.96	299.018	276.249	357.126	300.161	357.676	285.93		288.766	337.998	311.496	315.777	372.839	318.062	386.483
	335.778	345.501	286.696	311.843	288.943	373.576	298.284	328.919	290.716		306.266	347.133	326.169	318.879	381.184	326.115	370.38

## Sheet: gen expression
	SLC12A2			RHCG			HIF			CA			SLC9-T1
	ddCT			ddCT			ddCT			ddCT			ddCT
	9°C	1,8°C		9°C	1,8°C		9°C	1,8°C		9°C	1,8°C		9°C	1,8°C
	1.22901	0.0873227		1.08298	0.433769		6.99262	0.570711		3.6659	3.09334		4.12435	0.867038
	1.53421	1.53954		0.507859	0.325335		1.38591	0.592889		1.83295	1.88448		1.50438	0.222082
	1.76847	0.437544		1.45707	0.646176		0.753058	0.655575		0.334289	1.87796		0.289005	1.7522
	0.52033	4.25011		0.301452	6.96977		0.642084	7.46858		0.623805	0.757546		1.07861	2.09096
	2.74632	0.009635		0.549999	0.043965		0.261672	0.19969		0.670899	0.721548		0.584051	0.232317
	0.20986	5.47364		0.752623	0.850563		0.815543	4.87646		1.06376	4.54464		0.885256	5.38582
geometric mean +/-SD
	1	0.486047		0.681292	0.536203		1	1.08298		1	1.73412		1	0.97942
t-test		0.551765			0.50183			0.726123			0.342542			0.728668
